# Supplementary material for: Variations in the Metabolome of Unaged and Aged Beef from Black-and-White Cows and Heifers by 1H NMR Spectroscopy
Source: Foods. 2023 Feb 13;12(4):785. doi: 10.3390/foods12040785 (PMC9956905; doi:10.3390/foods12040785)
Supplement: Supplementary file 1 [file foods-12-00785-s001.zip]

Archive with 1 entries (1 files):
- foods-2145957-supplementary.pdf
